# Supplementary material for: Three-dimensional visualizations from a dataset of immunohistochemical stained serial sections of human brain tissue containing tuberculosis related granulomas
Source: Data Brief. 2020 Nov 14;33:106532. doi: 10.1016/j.dib.2020.106532 (PMC7701168; doi:10.1016/j.dib.2020.106532)
Supplement: Supplementary file 1 [file mmc1.zip]

Archive with 6 entries (6 files):
- Abscess type granuloma_1.pdf
- Abscess type granuloma_2.pdf
- Gummatous granuloma_1.pdf
- Gummatous granuloma_2.pdf
- Meningitis.pdf
- Non-necrotizing granuloma.pdf
